# Supplementary material for: Acute Modulation of Brain Connectivity in Parkinson Disease after Automatic Mechanical Peripheral Stimulation: A Pilot Study
Source: PLoS One. 2015 Oct 15;10(10):e0137977. doi: 10.1371/journal.pone.0137977 (PMC4607499; doi:10.1371/journal.pone.0137977)
Supplement: S1 Database — (XLS) [file pone.0137977.s003.xls]

## Sheet: Foglio1
CODE	DOB	Age	Disease duration	LEDD	MMSE	H&Y	WO	Symptom dominant	DESIGN	CONDITION	MDS-UPDRS III
											Eloquio	Mimica	RIGIDITA'					Mov dita mani		Mov Mani		Prono supin		Mov dita piedi		Agilità gambe		Alzar sedia	Marcia	Blocco	Stab post	Postura	bradicin	Trem post	Trem cinet		Ampiezza tremore a riposo					Contin trem	TOTAL
													collo	braccio dx	Braccio sn	gamba dx	gamba sn	DX	SN	DX	SN	DX	SN	DX	SN	DX	SN								DX	SN	B DX	B SN	G DX	G SN	L
PARK_05	1949-08-01	65	7	815	30	2.5	motor	dx	SHAM-TREAT	PRE-T	1	2	1	2	2	1	1	2	1	1	1	2	1	1	2	2	1	1	1	0	0	0	1	0	0	0	0	0	0	0	1	0	28
										POST-T	1	1	0	2	1	0	0	1	0	0	0	1	0	1	1	1	1	0	0	0	0	0	0	0	0	0	0	0	0	0	1	0	12
										PRE-S	1	2	1	2	2	1	0	2	1	1	0	2	1	1	2	2	1	1	1	0	0	0	1	0	0	0	0	0	0	0	1	0	26
										POST-S	1	1	0	2	1	1	0	2	1	1	0	1	1	1	2	2	1	1	1	0	0	0	1	0	0	0	0	0	0	0	1	0	22
PARK_01	1965-12-23	49	10	790	29	2.5	motor	dx	SHAM-TREAT	PRE-T	1	1	1	2	1	2	1	1	1	1	1	1	1	2	1	1	1	1	1	2	0	1	2	1	1	1	0	0	0	0	0	1	31
										POST-T	1	0	0	1	1	1	1	1	0	1	0	1	0	1	0	0	0	0	0	1	0	1	1	1	1	1	0	0	0	0	0	0	15
										PRE-S	1	1	0	2	2	2	1	1	0	1	0	1	0	2	1	1	0	0	0	2	0	1	2	1	1	1	0	0	0	0	0	0	24
										POST-S	1	1	1	2	2	2	2	1	1	1	0	1	1	2	1	0	0	0	1	3	0	1	2	1	1	1	0	1	0	0	0	1	31
PARK_04	1938-01-24	75	6	640	30	2	non motor	dx	SHAM-TREAT	PRE-T	0	1	1	1	1	1	0	2	1	2	1	2	2	2	2	2	1	1	1	0	0	1	2	1	0	0	1	0	0	0	0	3	32
										POST-T	0	1	0	1	1	1	0	2	1	1	1	1	1	1	1	1	1	0	0	0	0	1	1	0	0	0	1	0	0	0	0	2	20
										PRE-S	0	1	0	1	1	1	0	2	1	2	1	2	2	2	1	1	0	1	1	0	0	1	2	1	0	0	2	0	0	0	0	3	29
										POST-S	0	1	0	1	1	1	0	2	1	2	1	1	1	1	1	1	0	1	1	0	0	1	2	1	0	0	2	0	0	0	0	3	26
PARK_03	1954-07-25	59	8	580	30	2.5	motor	sn	TREAT-SHAM	PRE-T	0	1	0	1	2	0	0	1	2	0	1	0	0	1	2	0	1	1	1	0	0	3	1	0	0	0	0	2	0	0	0	2	22
										POST-T	0	0	0	0	1	0	0	1	1	0	0	0	0	1	1	0	0	0	0	0	0	3	0	0	0	0	0	1	0	0	0	1	10
										PRE-S	0	1	0	1	2	0	0	1	2	0	1	0	0	1	2	0	1	1	1	0	0	3	1	0	0	0	0	2	0	0	0	2	22
										POST-S	0	1	0	1	2	0	0	1	2	0	1	0	0	1	2	0	0	1	1	0	0	3	1	0	0	0	0	2	0	0	0	2	21
PARK_11	1945-08-27	68	9	760	30	2.5	motor	sn	TREAT-SHAM	PRE-T	1	2	1	2	3	2	3	1	2	1	2	1	1	1	2	1	1	1	2	0	2	1	2	0	0	0	0	0	0	0	0	0	35
										POST-T	1	2	1	2	3	2	2	1	2	1	2	0	0	0	1	0	1	0	0	0	1	1	1	0	0	0	0	0	0	0	0	0	24
										PRE-S	1	2	1	2	3	1	2	1	2	1	2	1	2	2	1	1	2	1	1	0	0	1	2	0	0	0	0	0	0	0	0	0	32
										POST-S	1	2	1	2	3	1	2	1	2	1	2	1	2	1	1	1	2	1	1	0	0	1	2	0	0	0	0	0	0	0	0	0	31
PARK_10	1959-08-07	53		830	30	2.5	motor	dx	SHAM-TREAT	PRE-T	1	1	1	3	1	2	1	2	1	2	1	2	1	2	1	2	1	0	2	2	1	1	2	0	0	0	0	0	0	0	0	0	33
										POST-T	1	1	1	2	1	2	1	1	1	1	0	1	0	2	1	2	1	0	1	1	1	1	1	0	0	0	0	0	0	0	0	0	24
										PRE-S	1	2	2	2	1	2	2	2	1	2	1	2	1	3	2	2	2	1	1	2	1	0	2	1	1	1	0	0	0	0	0	0	40
										POST-S	1	2	1	2	1	2	2	2	1	2	1	2	1	3	2	2	2	1	1	2	1	0	2	1	1	1	0	0	0	0	0	0	39
PARK_06	1950-07-21	63	4	970	28	2	non motor	dx	TREAT-SHAM	PRE-T	0	1	0	2	1	0	0	2	1	3	1	1	1	2	2	1	1	0	1	0	0	1	1	1	0	0	2	1	2	2	0	3	33
										POST-T	0	0	0	1	1	0	0	1	1	2	1	1	1	1	1	1	0	0	0	0	0	1	1	1	0	0	1	1	1	1	0	2	21
										PRE-S	0	1	0	2	1	0	0	2	1	3	1	1	1	2	2	1	1	0	1	0	0	1	1	1	0	0	2	1	2	2	0	3	33
										POST-S	0	1	0	2	1	0	0	2	1	3	2	1	1	1	1	2	1	0	1	0	0	1	1	1	0	0	2	1	2	2	0	3	33
PARK_09	1959-09-20	53	9	760	30	2.5	motor		TREAT-SHAM	PRE-S	1	2	1	1	2	1	2	1	3	1	2	1	2	1	4	1	2	1	2	1	1	1	2	0	0	0	0	0	0	2	0	1	39
										POST-S	1	2	1	1	2	1	1	2	3	1	2	0	1	1	2	1	2	1	2	2	1	1	2	0	0	0	0	1	0	2	0	1	37
								sn		PRE-T	1	1	2	2	2	1	2	2	1	1	2	1	2	2	2	1	2	1	2	0	1	1	3	0	0	0	0	0	0	0	0	0	35
										POST-T	1	1	2	2	2	1	2	2	1	1	2	1	2	1	1	0	1	1	1	0	1	1	2	0	0	0	0	0	0	0	0	0	29
PARK_02	1945-02-28	68	4	800	30	2	non motor	dx	TREAT-SHAM	PRE-T	1	1	0	2	1	2	0	1	0	1	0	1	0	2	0	1	0	0	0	0	0	0	1	0	0	0	3	0	0	0	0	3	20
										POST-T	1	1	0	1	1	1	0	1	0	1	0	1	0	1	0	1	0	0	0	0	0	0	1	0	0	0	3	0	0	0	0	3	17
										PRE-S	1	1	0	2	1	2	0	1	0	1	0	1	0	2	0	1	0	0	0	0	0	0	1	0	0	0	3	0	0	0	0	3	20
										POST-S	1	1	0	2	1	2	0	1	0	1	0	1	0	2	0	1	0	0	0	0	0	0	1	0	0	0	3	0	0	0	0	3	20
PARK_07	1949-06-20	64	10	730	28	2.5	motor	sn	SHAM-TREAT	PRE-T	1	2	1	2	1	2	2	1	2	1	2	2	2	2	2	2	2	2	3	3	2	2	2	0	1	0	0	0	0	0	0	0	44
										POST-T	1	1	1	1	1	1	1	1	1	1	1	1	1	1	1	1	1	1	2	2	1	1	1	1	1	0	0	0	0	0	0	0	27
										PRE-S	1	0	0	2	1	1	1	0	1	0	1	1	1	1	0	0	0	0	1	0	1	1	1	1	0	0	0	0	0	0	0	0	16
										POST-S	1	0	0	2	2	1	1	1	2	1	2	2	2	1	1	1	1	1	2	0	1	1	2	1	0	0	0	0	0	0	0	0	29
PARK_08	1945-07-10	68	8	1000	30	2	motor	dx	TREAT-SHAM	PRE-T	1	1	0	2	1	2	0	2	2	2	1	1	0	1	0	1	1	1	1	2	0	0	1	0	0	0	0	0	0	0	0	0	23
										POST-T	1	1	0	2	1	1	0	1	1	1	1	1	0	1	0	0	0	0	0	1	0	0	0	0	0	0	0	0	0	0	0	0	13
										PRE-S	1	1	0	2	1	2	0	2	2	2	1	1	0	1	0	0	0	0	1	1	0	0	1	0	0	0	0	0	0	0	0	0	19
										POST-S	1	1	0	2	1	1	0	2	1	1	1	1	0	1	0	0	1	0	1	1	0	0	1	0	0	0	0	0	0	0	0	0	17

## Sheet: legenda
MDR-UPDRS III					MODIFIED HOEHN AND YAHR SCALE
3.1	ELOQUIO				1	Unilateral involvement only
3.2	MIMICA FACCIALE				1.5	Unilateral and axial involvement
3.3	RIGIDITà	C	COLLO		2	Bilateral involvement without impairment of balance
		B DX	BRACCIO DESTRO		2.5	Mild bilateral disease with recovery on pull test
		B SN	BRACCIO SINISTRO		3	Mild to moderate bilateral disease; some postural instability; physically independent
		G DX	GAMBA DESTRA		4	Severe disability; still able to walk or stand unassisted
		G SN	GAMBA SINISTRA		5	Wheelchair bound or bedridden unless aided
3.4	MOVIMENTI RIPETUTI DELLE DITA DELLA MANO	DX	DESTRA
		SN	SINISTRA
3.5	MOVIMENTI DELLE MANI	DX	DESTRA		LEDD: Levodopa Equivalent daily Dose
		SN	SINISTRA
3.6	PRONO SUPINAZIONE DELLE MANI	DX	DESTRA		WO: Wearing Off motorio e/o non motorio
		SN	SINISTRA
3.7	MOVIMENTI RIPETUTI DITA DEI PIEDI	DX	DESTRA
		SN	SINISTRA
3.8	AGILITà DELLE GAMBE	DX	DESTRA
		SN	SINISTRA
3.9	ALZARSI DALLA SEDIA
3,10	MARCIA
3,11	BLOCCO DELLA MARCIA
3,12	STABILITà POSTURALE
3,13	POSTURA
3,14	BRADICINESIA
3,15	TREMORE POSTURALE
3,16	TREMORE CINETICO	DX	DESTRA
		SN	SINISTRA
3,17	AMPIEZZA TREMORE A RIPOSO	B DX	BRACCIO DESTRO
		B SN	BRACCIO SINISTRO
		G DX	GAMBA DESTRA
		G SN	GAMBA SINISTRA
		L	LINGUA, MANDIBOLA
3,18	CONTINUITà TREMORE A RIPOSO
